# Supplementary material for: Novel Zebrafish Patient-Derived Tumor Xenograft Methodology for Evaluating Efficacy of Immune-Stimulating BCG Therapy in Urinary Bladder Cancer
Source: Cells. 2023 Feb 3;12(3):508. doi: 10.3390/cells12030508 (PMC9914090; doi:10.3390/cells12030508)
Supplement: Supplementary file 1 [file cells-12-00508-s001.zip]

Archive with 1 entries (1 files):
- cells-2077419-supplementary.pdf
